# Supplementary material for: MPFL Reconstruction in Skeletally Immature Patients: Comparison Between Anatomic and Non-Anatomic Femoral Fixation—Systematic Review
Source: Children (Basel). 2024 Oct 22;11(11):1275. doi: 10.3390/children11111275 (PMC11592832; doi:10.3390/children11111275)
Supplement: Supplementary file 1 [file children-11-01275-s001.zip]

Archive with 1 entries (1 files):
- children-3242983-supplementary.pdf
